# Supplementary material for: Personalized Prediction of Postoperative Recurrence in Lung Squamous Cell Carcinoma: Integrating AI-Based Nuclear Morphometry and Clinical Data
Source: J Pers Med. 2026 Apr 6;16(4):205. doi: 10.3390/jpm16040205 (PMC13117173; doi:10.3390/jpm16040205)
Supplement: Supplementary file 1 [file jpm-16-00205-s001.zip]

Archive with 1 entries (1 files):
- jpm-4189816-supplementary.pdf
